# Supplementary material for: 29Si NMR Chemical Shifts in Crystalline and Amorphous Silicon Nitrides
Source: Materials (Basel). 2018 Sep 7;11(9):1646. doi: 10.3390/ma11091646 (PMC6164960; doi:10.3390/ma11091646)
Supplement: Supplementary file 1 [file materials-11-01646-s001.zip]

Archive with 57 entries (54 files):
- SI_Si3N4/Table S1.docx
- SI_Si3N4/
- SI_Si3N4/antibeta.cif
- __MACOSX/
- __MACOSX/SI_Si3N4/
- __MACOSX/SI_Si3N4/._antibeta.cif
- SI_Si3N4/ca2sio4.cif
- __MACOSX/SI_Si3N4/._ca2sio4.cif
- SI_Si3N4/ca2tio4.cif
- __MACOSX/SI_Si3N4/._ca2tio4.cif
- SI_Si3N4/caal2o4.cif
- __MACOSX/SI_Si3N4/._caal2o4.cif
- SI_Si3N4/cafe2o4.cif
- __MACOSX/SI_Si3N4/._cafe2o4.cif
- SI_Si3N4/d-cageo.cif
- __MACOSX/SI_Si3N4/._d-cageo.cif
- SI_Si3N4/d-crb4.cif
- __MACOSX/SI_Si3N4/._d-crb4.cif
- SI_Si3N4/d-gamma.cif
- __MACOSX/SI_Si3N4/._d-gamma.cif
- SI_Si3N4/d-nias.cif
- __MACOSX/SI_Si3N4/._d-nias.cif
- SI_Si3N4/d-sphalerite.cif
- __MACOSX/SI_Si3N4/._d-sphalerite.cif
- SI_Si3N4/d-sphalerite2.cif
- __MACOSX/SI_Si3N4/._d-sphalerite2.cif
- SI_Si3N4/d-wurtzite.cif
- __MACOSX/SI_Si3N4/._d-wurtzite.cif
- SI_Si3N4/fe2cao4.cif
- __MACOSX/SI_Si3N4/._fe2cao4.cif
- SI_Si3N4/fega2o4.cif
- __MACOSX/SI_Si3N4/._fega2o4.cif
- SI_Si3N4/in2zns4.cif
- __MACOSX/SI_Si3N4/._in2zns4.cif
- SI_Si3N4/mapo.cif
- __MACOSX/SI_Si3N4/._mapo.cif
- SI_Si3N4/nb3te4.cif
- __MACOSX/SI_Si3N4/._nb3te4.cif
- SI_Si3N4/nb3te4_dist.cif
- __MACOSX/SI_Si3N4/._nb3te4_dist.cif
- SI_Si3N4/ni3se4.cif
- __MACOSX/SI_Si3N4/._ni3se4.cif
- SI_Si3N4/olevine.cif
- __MACOSX/SI_Si3N4/._olevine.cif
- SI_Si3N4/phaseIII.cif
- __MACOSX/SI_Si3N4/._phaseIII.cif
- __MACOSX/SI_Si3N4/._Si3N4-NMR_SI_template.docx
- SI_Si3N4/sj.cif
- __MACOSX/SI_Si3N4/._sj.cif
- SI_Si3N4/srpb2o4.cif
- __MACOSX/SI_Si3N4/._srpb2o4.cif
- SI_Si3N4/th3n4.cif
- __MACOSX/SI_Si3N4/._th3n4.cif
- SI_Si3N4/wII.cif
- __MACOSX/SI_Si3N4/._wII.cif
- SI_Si3N4/yb3n4.cif
- __MACOSX/SI_Si3N4/._yb3n4.cif
