# Supplementary material for: 29Si NMR Chemical Shifts in Crystalline and Amorphous Silicon Nitrides
Source: Materials (Basel). 2018 Sep 7;11(9):1646. doi: 10.3390/ma11091646 (PMC6164960; doi:10.3390/ma11091646)
Supplement: Supplementary file 1 [file materials-11-01646-s001.zip › SI_Si3N4/ca2sio4.cif]

# CIF file created by FINDSYM, version 6.0

data_findsym-output
_audit_creation_method FINDSYM
 
_cell_length_a    2.8347842608
_cell_length_b    10.8913429957
_cell_length_c    4.7247485928
_cell_angle_alpha 90.0000000000
_cell_angle_beta  90.0000000000
_cell_angle_gamma 90.0000000000
_cell_volume      145.8747593008
 
_symmetry_space_group_name_H-M "P m n 21"
_symmetry_Int_Tables_number 31
_space_group.reference_setting '031:P 2ac -2'
_space_group.transform_Pp_abc a,b,c;0,0,0
 
loop_
_space_group_symop_id
_space_group_symop_operation_xyz
1 x,y,z
2 -x+1/2,-y,z+1/2
3 -x,y,z
4 x+1/2,-y,z+1/2
 
loop_
_atom_site_label
_atom_site_type_symbol
_atom_site_symmetry_multiplicity
_atom_site_Wyckoff_label
_atom_site_fract_x
_atom_site_fract_y
_atom_site_fract_z
_atom_site_occupancy
_atom_site_fract_symmform
Si1 Si   2 a 0.00000 0.70094  0.18458 1.00000 0,Dy,Dz 
Si2 Si   2 a 0.00000 0.06073  0.85568 1.00000 0,Dy,Dz 
Si3 Si   2 a 0.00000 0.41630  0.17833 1.00000 0,Dy,Dz 
N1  N    2 a 0.00000 0.66008  0.83692 1.00000 0,Dy,Dz 
N2  N    2 a 0.00000 0.21710  0.77761 1.00000 0,Dy,Dz 
N3  N    2 a 0.00000 -0.02430 0.54162 1.00000 0,Dy,Dz 
N4  N    2 a 0.00000 0.55997  0.38506 1.00000 0,Dy,Dz 
 
# end of cif
