# Supplementary material for: 29Si NMR Chemical Shifts in Crystalline and Amorphous Silicon Nitrides
Source: Materials (Basel). 2018 Sep 7;11(9):1646. doi: 10.3390/ma11091646 (PMC6164960; doi:10.3390/ma11091646)
Supplement: Supplementary file 1 [file materials-11-01646-s001.zip › SI_Si3N4/caal2o4.cif]

# CIF file created by FINDSYM, version 6.0

data_findsym-output
_audit_creation_method FINDSYM
 
_cell_length_a    8.2905764495
_cell_length_b    7.7175056243
_cell_length_c    16.2652604939
_cell_angle_alpha 90.0000000000
_cell_angle_beta  119.9550731097
_cell_angle_gamma 90.0000000000
_cell_volume      901.6744646241
 
_symmetry_space_group_name_H-M "P 1 21/c 1"
_symmetry_Int_Tables_number 14
_space_group.reference_setting '014:-P 2ybc'
_space_group.transform_Pp_abc a,b,c;0,0,0
 
loop_
_space_group_symop_id
_space_group_symop_operation_xyz
1 x,y,z
2 -x,y+1/2,-z+1/2
3 -x,-y,-z
4 x,-y+1/2,z+1/2
 
loop_
_atom_site_label
_atom_site_type_symbol
_atom_site_symmetry_multiplicity
_atom_site_Wyckoff_label
_atom_site_fract_x
_atom_site_fract_y
_atom_site_fract_z
_atom_site_occupancy
_atom_site_fract_symmform
Si1 Si   4 e 0.39008  0.47814  0.61420 1.00000 Dx,Dy,Dz 
Si2 Si   4 e 0.30462  -0.05726 0.55657 1.00000 Dx,Dy,Dz 
Si3 Si   4 e 0.01349  0.21893  0.75918 1.00000 Dx,Dy,Dz 
Si4 Si   4 e 0.62188  0.81319  0.72055 1.00000 Dx,Dy,Dz 
Si5 Si   4 e 0.63670  0.18289  0.72999 1.00000 Dx,Dy,Dz 
Si6 Si   4 e 0.69527  0.34702  0.57526 1.00000 Dx,Dy,Dz 
Si7 Si   4 e 0.65820  0.74615  0.55177 1.00000 Dx,Dy,Dz 
Si8 Si   4 e 0.06847  0.22058  0.59730 1.00000 Dx,Dy,Dz 
Si9 Si   4 e 0.03654  0.84095  0.59059 1.00000 Dx,Dy,Dz 
N1  N    4 e 0.11057  0.76307  0.51708 1.00000 Dx,Dy,Dz 
N2  N    4 e 0.17277  0.02056  0.62442 1.00000 Dx,Dy,Dz 
N3  N    4 e 0.26138  0.35982  0.65547 1.00000 Dx,Dy,Dz 
N4  N    4 e 0.43841  0.67264  0.68553 1.00000 Dx,Dy,Dz 
N5  N    4 e 0.42977  0.80383  0.51125 1.00000 Dx,Dy,Dz 
N6  N    4 e 0.59633  0.35842  0.65184 1.00000 Dx,Dy,Dz 
N7  N    4 e 0.53731  0.00335  0.65941 1.00000 Dx,Dy,Dz 
N8  N    4 e 0.75884  0.72375  0.67679 1.00000 Dx,Dy,Dz 
N9  N    4 e 0.68865  0.53741  0.51262 1.00000 Dx,Dy,Dz 
N10 N    4 e 0.79588  0.88880  0.53322 1.00000 Dx,Dy,Dz 
N11 N    4 e -0.07683 0.26740  0.64691 1.00000 Dx,Dy,Dz 
N12 N    4 e 0.11420  0.69819  0.69023 1.00000 Dx,Dy,Dz 
 
# end of cif
