# Supplementary material for: 29Si NMR Chemical Shifts in Crystalline and Amorphous Silicon Nitrides
Source: Materials (Basel). 2018 Sep 7;11(9):1646. doi: 10.3390/ma11091646 (PMC6164960; doi:10.3390/ma11091646)
Supplement: Supplementary file 1 [file materials-11-01646-s001.zip › SI_Si3N4/d-cageo.cif]

# CIF file created by FINDSYM, version 6.0

data_findsym-output
_audit_creation_method FINDSYM
 
_cell_length_a    5.0492008806
_cell_length_b    5.8526544097
_cell_length_c    5.1462251195
_cell_angle_alpha 90.0000000000
_cell_angle_beta  90.7616175518
_cell_angle_gamma 90.0000000000
_cell_volume      152.0638352258
 
_symmetry_space_group_name_H-M "P 1 21 1"
_symmetry_Int_Tables_number 4
_space_group.reference_setting '004:P 2yb'
_space_group.transform_Pp_abc a,b,c;0,0,0
 
loop_
_space_group_symop_id
_space_group_symop_operation_xyz
1 x,y,z
2 -x,y+1/2,-z
 
loop_
_atom_site_label
_atom_site_type_symbol
_atom_site_symmetry_multiplicity
_atom_site_Wyckoff_label
_atom_site_fract_x
_atom_site_fract_y
_atom_site_fract_z
_atom_site_occupancy
_atom_site_fract_symmform
Si1 Si   2 a 0.16985 0.12490 0.82860 1.00000 Dx,Dy,Dz 
Si2 Si   2 a 0.66637 0.36594 0.67299 1.00000 Dx,Dy,Dz 
Si3 Si   2 a 0.67208 0.13483 0.16015 1.00000 Dx,Dy,Dz 
N1  N    2 a 0.31294 0.36337 0.68947 1.00000 Dx,Dy,Dz 
N2  N    2 a 0.32330 0.11001 0.13309 1.00000 Dx,Dy,Dz 
N3  N    2 a 0.82856 0.16112 0.86184 1.00000 Dx,Dy,Dz 
N4  N    2 a 0.76162 0.37282 0.35158 1.00000 Dx,Dy,Dz 
 
# end of cif
