# Supplementary material for: 29Si NMR Chemical Shifts in Crystalline and Amorphous Silicon Nitrides
Source: Materials (Basel). 2018 Sep 7;11(9):1646. doi: 10.3390/ma11091646 (PMC6164960; doi:10.3390/ma11091646)
Supplement: Supplementary file 1 [file materials-11-01646-s001.zip › SI_Si3N4/d-sphalerite.cif]

# CIF file created by FINDSYM, version 6.0

data_findsym-output
_audit_creation_method FINDSYM
 
_cell_length_a    4.1287800000
_cell_length_b    4.1287800000
_cell_length_c    4.1287800000
_cell_angle_alpha 90.0000000000
_cell_angle_beta  90.0000000000
_cell_angle_gamma 90.0000000000
_cell_volume      70.3825871855
 
_symmetry_space_group_name_H-M "P -4 3 m"
_symmetry_Int_Tables_number 215
_space_group.reference_setting '215:P -4 2 3'
_space_group.transform_Pp_abc a,b,c;0,0,0
 
loop_
_space_group_symop_id
_space_group_symop_operation_xyz
1 x,y,z
2 x,-y,-z
3 -x,y,-z
4 -x,-y,z
5 y,z,x
6 y,-z,-x
7 -y,z,-x
8 -y,-z,x
9 z,x,y
10 z,-x,-y
11 -z,x,-y
12 -z,-x,y
13 y,x,z
14 y,-x,-z
15 -y,x,-z
16 -y,-x,z
17 x,z,y
18 x,-z,-y
19 -x,z,-y
20 -x,-z,y
21 z,y,x
22 z,-y,-x
23 -z,y,-x
24 -z,-y,x
 
loop_
_atom_site_label
_atom_site_type_symbol
_atom_site_symmetry_multiplicity
_atom_site_Wyckoff_label
_atom_site_fract_x
_atom_site_fract_y
_atom_site_fract_z
_atom_site_occupancy
_atom_site_fract_symmform
Si1 Si   3 c 0.00000 0.50000 0.50000 1.00000 0,0,0    
N1  N    4 e 0.73949 0.73949 0.73949 1.00000 Dx,Dx,Dx 
 
# end of cif
