# Supplementary material for: 29Si NMR Chemical Shifts in Crystalline and Amorphous Silicon Nitrides
Source: Materials (Basel). 2018 Sep 7;11(9):1646. doi: 10.3390/ma11091646 (PMC6164960; doi:10.3390/ma11091646)
Supplement: Supplementary file 1 [file materials-11-01646-s001.zip › SI_Si3N4/fe2cao4.cif]

# CIF file created by FINDSYM, version 6.0

data_findsym-output
_audit_creation_method FINDSYM
 
_cell_length_a    8.7315602269
_cell_length_b    2.7554442266
_cell_length_c    9.6034300005
_cell_angle_alpha 90.0000000000
_cell_angle_beta  90.0000000000
_cell_angle_gamma 90.0000000000
_cell_volume      231.0520647795
 
_symmetry_space_group_name_H-M "P 21/n 21/m 21/a"
_symmetry_Int_Tables_number 62
_space_group.reference_setting '062:-P 2ac 2n'
_space_group.transform_Pp_abc a,b,c;0,0,0
 
loop_
_space_group_symop_id
_space_group_symop_operation_xyz
1 x,y,z
2 x+1/2,-y+1/2,-z+1/2
3 -x,y+1/2,-z
4 -x+1/2,-y,z+1/2
5 -x,-y,-z
6 -x+1/2,y+1/2,z+1/2
7 x,-y+1/2,z
8 x+1/2,y,-z+1/2
 
loop_
_atom_site_label
_atom_site_type_symbol
_atom_site_symmetry_multiplicity
_atom_site_Wyckoff_label
_atom_site_fract_x
_atom_site_fract_y
_atom_site_fract_z
_atom_site_occupancy
_atom_site_fract_symmform
Si1 Si   4 c 0.28015 0.25000 0.37181  1.00000 Dx,0,Dz 
Si2 Si   4 c 0.08200 0.25000 0.13054  1.00000 Dx,0,Dz 
Si3 Si   4 c 0.08616 0.25000 0.61143  1.00000 Dx,0,Dz 
N1  N    4 c 0.29698 0.25000 0.67586  1.00000 Dx,0,Dz 
N2  N    4 c 0.38352 0.25000 -0.04300 1.00000 Dx,0,Dz 
N3  N    4 c 0.43894 0.25000 0.23333  1.00000 Dx,0,Dz 
N4  N    4 c 0.10353 0.25000 -0.05524 1.00000 Dx,0,Dz 
 
# end of cif
