# Supplementary material for: 29Si NMR Chemical Shifts in Crystalline and Amorphous Silicon Nitrides
Source: Materials (Basel). 2018 Sep 7;11(9):1646. doi: 10.3390/ma11091646 (PMC6164960; doi:10.3390/ma11091646)
Supplement: Supplementary file 1 [file materials-11-01646-s001.zip › SI_Si3N4/fega2o4.cif]

# CIF file created by FINDSYM, version 6.0

data_findsym-output
_audit_creation_method FINDSYM
 
_cell_length_a    5.5865100000
_cell_length_b    5.6007200000
_cell_length_c    6.5786300000
_cell_angle_alpha 75.4424300000
_cell_angle_beta  77.7364300000
_cell_angle_gamma 89.4809700000
_cell_volume      194.4669360971
 
_symmetry_space_group_name_H-M "P -1"
_symmetry_Int_Tables_number 2
_space_group.reference_setting '002:-P 1'
_space_group.transform_Pp_abc a,b,c;0,0,0
 
loop_
_space_group_symop_id
_space_group_symop_operation_xyz
1 x,y,z
2 -x,-y,-z
 
loop_
_atom_site_label
_atom_site_type_symbol
_atom_site_symmetry_multiplicity
_atom_site_Wyckoff_label
_atom_site_fract_x
_atom_site_fract_y
_atom_site_fract_z
_atom_site_occupancy
_atom_site_fract_symmform
Si1 Si   1 a 0.00000 0.00000 0.00000 1.00000 0,0,0    
Si2 Si   2 i 0.55022 0.80504 0.82365 1.00000 Dx,Dy,Dz 
Si3 Si   2 i 0.06233 0.74640 0.78855 1.00000 Dx,Dy,Dz 
Si4 Si   2 i 0.65720 0.68460 0.36007 1.00000 Dx,Dy,Dz 
Si5 Si   2 i 0.82249 0.32765 0.67861 1.00000 Dx,Dy,Dz 
N1  N    2 i 0.57963 0.11495 0.69035 1.00000 Dx,Dy,Dz 
N2  N    2 i 0.07870 0.09300 0.70217 1.00000 Dx,Dy,Dz 
N3  N    2 i 0.58634 0.57862 0.65826 1.00000 Dx,Dy,Dz 
N4  N    2 i 0.09811 0.54724 0.63418 1.00000 Dx,Dy,Dz 
N5  N    2 i 0.75685 0.24401 0.02180 1.00000 Dx,Dy,Dz 
N6  N    2 i 0.21434 0.24492 0.03682 1.00000 Dx,Dy,Dz 
 
# end of cif
