# Supplementary material for: 29Si NMR Chemical Shifts in Crystalline and Amorphous Silicon Nitrides
Source: Materials (Basel). 2018 Sep 7;11(9):1646. doi: 10.3390/ma11091646 (PMC6164960; doi:10.3390/ma11091646)
Supplement: Supplementary file 1 [file materials-11-01646-s001.zip › SI_Si3N4/mapo.cif]

# CIF file created by FINDSYM, version 6.0

data_findsym-output
_audit_creation_method FINDSYM
 
_cell_length_a    7.5680800000
_cell_length_b    7.5680800000
_cell_length_c    5.9996400000
_cell_angle_alpha 90.0000000000
_cell_angle_beta  90.0000000000
_cell_angle_gamma 90.0000000000
_cell_volume      343.6343900178
 
_symmetry_space_group_name_H-M "P 42/m"
_symmetry_Int_Tables_number 84
_space_group.reference_setting '084:-P 4c'
_space_group.transform_Pp_abc a,b,c;0,0,0
 
loop_
_space_group_symop_id
_space_group_symop_operation_xyz
1 x,y,z
2 -x,-y,z
3 -y,x,z+1/2
4 y,-x,z+1/2
5 -x,-y,-z
6 x,y,-z
7 y,-x,-z+1/2
8 -y,x,-z+1/2
 
loop_
_atom_site_label
_atom_site_type_symbol
_atom_site_symmetry_multiplicity
_atom_site_Wyckoff_label
_atom_site_fract_x
_atom_site_fract_y
_atom_site_fract_z
_atom_site_occupancy
_atom_site_fract_symmform
Si1 Si   8 k 0.21725 0.36348  0.25045 1.00000 Dx,Dy,Dz 
Si2 Si   4 j 0.67209 0.86886  0.00000 1.00000 Dx,Dy,0  
N1  N    8 k 0.41059 0.23421  0.24038 1.00000 Dx,Dy,Dz 
N2  N    4 j 0.31956 -0.09627 0.00000 1.00000 Dx,Dy,0  
N3  N    4 j 0.86125 0.72867  0.00000 1.00000 Dx,Dy,0  
 
# end of cif
