# Supplementary material for: 29Si NMR Chemical Shifts in Crystalline and Amorphous Silicon Nitrides
Source: Materials (Basel). 2018 Sep 7;11(9):1646. doi: 10.3390/ma11091646 (PMC6164960; doi:10.3390/ma11091646)
Supplement: Supplementary file 1 [file materials-11-01646-s001.zip › SI_Si3N4/nb3te4.cif]

# CIF file created by FINDSYM, version 6.0

data_findsym-output
_audit_creation_method FINDSYM
 
_cell_length_a    7.3560596299
_cell_length_b    7.3560596299
_cell_length_c    2.7682760723
_cell_angle_alpha 90.0000000000
_cell_angle_beta  90.0000000000
_cell_angle_gamma 120.0000000000
_cell_volume      129.7270411599
 
_symmetry_space_group_name_H-M "P 63/m"
_symmetry_Int_Tables_number 176
_space_group.reference_setting '176:-P 6c'
_space_group.transform_Pp_abc a,b,c;0,0,0
 
loop_
_space_group_symop_id
_space_group_symop_operation_xyz
1 x,y,z
2 x-y,x,z+1/2
3 -y,x-y,z
4 -x,-y,z+1/2
5 -x+y,-x,z
6 y,-x+y,z+1/2
7 -x,-y,-z
8 -x+y,-x,-z+1/2
9 y,-x+y,-z
10 x,y,-z+1/2
11 x-y,x,-z
12 -y,x-y,-z+1/2
 
loop_
_atom_site_label
_atom_site_type_symbol
_atom_site_symmetry_multiplicity
_atom_site_Wyckoff_label
_atom_site_fract_x
_atom_site_fract_y
_atom_site_fract_z
_atom_site_occupancy
_atom_site_fract_symmform
Si1 Si   6 h 0.13309 0.68511  0.25000 1.00000 Dx,Dy,0 
N1  N    6 h 0.32666 -0.04012 0.25000 1.00000 Dx,Dy,0 
N2  N    2 d 0.66667 0.33333  0.25000 1.00000 0,0,0   
 
# end of cif
