# Supplementary material for: 29Si NMR Chemical Shifts in Crystalline and Amorphous Silicon Nitrides
Source: Materials (Basel). 2018 Sep 7;11(9):1646. doi: 10.3390/ma11091646 (PMC6164960; doi:10.3390/ma11091646)
Supplement: Supplementary file 1 [file materials-11-01646-s001.zip › SI_Si3N4/nb3te4_dist.cif]

# CIF file created by FINDSYM, version 6.0

data_findsym-output
_audit_creation_method FINDSYM
 
_cell_length_a    2.7682718823
_cell_length_b    7.3560147053
_cell_length_c    7.3560602678
_cell_angle_alpha 60.0003703054
_cell_angle_beta  89.9995174967
_cell_angle_gamma 89.9993832005
_cell_volume      129.7265478535
 
_symmetry_space_group_name_H-M "P -1"
_symmetry_Int_Tables_number 2
_space_group.reference_setting '002:-P 1'
_space_group.transform_Pp_abc a,b,c;0,0,0
 
loop_
_space_group_symop_id
_space_group_symop_operation_xyz
1 x,y,z
2 -x,-y,-z
 
loop_
_atom_site_label
_atom_site_type_symbol
_atom_site_symmetry_multiplicity
_atom_site_Wyckoff_label
_atom_site_fract_x
_atom_site_fract_y
_atom_site_fract_z
_atom_site_occupancy
_atom_site_fract_symmform
Si1 Si   2 i 0.75002 0.86690  0.68508  1.00000 Dx,Dy,Dz 
Si2 Si   2 i 0.75000 0.68507  0.44803  1.00000 Dx,Dy,Dz 
Si3 Si   2 i 0.75002 0.44802  0.86691  1.00000 Dx,Dy,Dz 
N1  N    2 i 0.74999 0.67332  -0.04015 1.00000 Dx,Dy,Dz 
N2  N    2 i 0.74999 -0.04015 0.36683  1.00000 Dx,Dy,Dz 
N3  N    2 i 0.74999 0.36684  0.67331  1.00000 Dx,Dy,Dz 
N4  N    2 i 0.24995 0.66667  0.66667  1.00000 Dx,Dy,Dz 
 
# end of cif
