# Supplementary material for: 29Si NMR Chemical Shifts in Crystalline and Amorphous Silicon Nitrides
Source: Materials (Basel). 2018 Sep 7;11(9):1646. doi: 10.3390/ma11091646 (PMC6164960; doi:10.3390/ma11091646)
Supplement: Supplementary file 1 [file materials-11-01646-s001.zip › SI_Si3N4/phaseIII.cif]

# CIF file created by FINDSYM, version 6.0

data_findsym-output
_audit_creation_method FINDSYM
 
_cell_length_a    5.5060138783
_cell_length_b    11.1107550616
_cell_length_c    7.7691505898
_cell_angle_alpha 90.0000000000
_cell_angle_beta  90.0000000000
_cell_angle_gamma 90.0000000000
_cell_volume      475.2853355804
 
_symmetry_space_group_name_H-M "I 21/m 21/m 21/a"
_symmetry_Int_Tables_number 74
_space_group.reference_setting '074:-I 2b 2'
_space_group.transform_Pp_abc a,b,c;0,0,0
 
loop_
_space_group_symop_id
_space_group_symop_operation_xyz
1 x,y,z
2 x,-y,-z
3 -x,y+1/2,-z
4 -x,-y+1/2,z
5 -x,-y,-z
6 -x,y,z
7 x,-y+1/2,z
8 x,y+1/2,-z
9 x+1/2,y+1/2,z+1/2
10 x+1/2,-y+1/2,-z+1/2
11 -x+1/2,y,-z+1/2
12 -x+1/2,-y,z+1/2
13 -x+1/2,-y+1/2,-z+1/2
14 -x+1/2,y+1/2,z+1/2
15 x+1/2,-y,z+1/2
16 x+1/2,y,-z+1/2
 
loop_
_atom_site_label
_atom_site_type_symbol
_atom_site_symmetry_multiplicity
_atom_site_Wyckoff_label
_atom_site_fract_x
_atom_site_fract_y
_atom_site_fract_z
_atom_site_occupancy
_atom_site_fract_symmform
Si1 Si   4 b 0.00000 0.00000 0.50000 1.00000 0,0,0    
Si2 Si   4 e 0.00000 0.25000 0.52338 1.00000 0,0,Dz   
Si3 Si   8 g 0.25000 0.37653 0.25000 1.00000 0,Dy,0   
Si4 Si   8 h 0.00000 0.62149 0.12238 1.00000 0,Dy,Dz  
N1  N    4 e 0.00000 0.25000 0.27175 1.00000 0,0,Dz   
N2  N    4 e 0.00000 0.25000 0.75501 1.00000 0,0,Dz   
N3  N    8 h 0.00000 0.50927 0.74362 1.00000 0,Dy,Dz  
N4  N   16 j 0.73500 0.12431 0.00842 1.00000 Dx,Dy,Dz 
 
# end of cif
