# Supplementary material for: 29Si NMR Chemical Shifts in Crystalline and Amorphous Silicon Nitrides
Source: Materials (Basel). 2018 Sep 7;11(9):1646. doi: 10.3390/ma11091646 (PMC6164960; doi:10.3390/ma11091646)
Supplement: Supplementary file 1 [file materials-11-01646-s001.zip › SI_Si3N4/sj.cif]

# CIF file created by FINDSYM, version 6.0

data_findsym-output
_audit_creation_method FINDSYM
 
_cell_length_a    2.8676300000
_cell_length_b    7.3490100000
_cell_length_c    7.4523000000
_cell_angle_alpha 103.8066100000
_cell_angle_beta  99.8351400000
_cell_angle_gamma 91.0737500000
_cell_volume      149.9815377483
 
_symmetry_space_group_name_H-M "P 1"
_symmetry_Int_Tables_number 1
_space_group.reference_setting '001:P 1'
_space_group.transform_Pp_abc a,b,c;0,0,0
 
loop_
_space_group_symop_id
_space_group_symop_operation_xyz
1 x,y,z
 
loop_
_atom_site_label
_atom_site_type_symbol
_atom_site_symmetry_multiplicity
_atom_site_Wyckoff_label
_atom_site_fract_x
_atom_site_fract_y
_atom_site_fract_z
_atom_site_occupancy
_atom_site_fract_symmform
Si1 Si   1 a 0.24351  -0.06621 0.50563  1.00000 Dx,Dy,Dz 
Si2 Si   1 a 0.19830  0.51011  0.23956  1.00000 Dx,Dy,Dz 
Si3 Si   1 a 0.82458  0.54587  0.54688  1.00000 Dx,Dy,Dz 
Si4 Si   1 a 0.44746  0.45640  0.89616  1.00000 Dx,Dy,Dz 
Si5 Si   1 a -0.08137 0.08195  0.87517  1.00000 Dx,Dy,Dz 
Si6 Si   1 a 0.52406  0.89161  0.14781  1.00000 Dx,Dy,Dz 
N1  N    1 a 0.08890  -0.03332 0.27894  1.00000 Dx,Dy,Dz 
N2  N    1 a 0.38109  0.48737  0.67678  1.00000 Dx,Dy,Dz 
N3  N    1 a 0.80580  0.02358  0.63023  1.00000 Dx,Dy,Dz 
N4  N    1 a -0.03304 0.33155  -0.05444 1.00000 Dx,Dy,Dz 
N5  N    1 a 0.71824  0.40649  0.30870  1.00000 Dx,Dy,Dz 
N6  N    1 a 0.41514  0.64554  0.08475  1.00000 Dx,Dy,Dz 
N7  N    1 a 0.45082  -0.00581 -0.04476 1.00000 Dx,Dy,Dz 
N8  N    1 a 0.27732  0.69265  0.46909  1.00000 Dx,Dy,Dz 
 
# end of cif
