# Supplementary material for: 29Si NMR Chemical Shifts in Crystalline and Amorphous Silicon Nitrides
Source: Materials (Basel). 2018 Sep 7;11(9):1646. doi: 10.3390/ma11091646 (PMC6164960; doi:10.3390/ma11091646)
Supplement: Supplementary file 1 [file materials-11-01646-s001.zip › SI_Si3N4/srpb2o4.cif]

# CIF file created by FINDSYM, version 6.0

data_findsym-output
_audit_creation_method FINDSYM
 
_cell_length_a    5.3836465549
_cell_length_b    8.1168493995
_cell_length_c    2.8551905734
_cell_angle_alpha 90.0000000000
_cell_angle_beta  90.0000000000
_cell_angle_gamma 90.0000000000
_cell_volume      124.7668266390
 
_symmetry_space_group_name_H-M "C 2/m 2/m 2/m"
_symmetry_Int_Tables_number 65
_space_group.reference_setting '065:-C 2 2'
_space_group.transform_Pp_abc a,b,c;0,0,0
 
loop_
_space_group_symop_id
_space_group_symop_operation_xyz
1 x,y,z
2 x,-y,-z
3 -x,y,-z
4 -x,-y,z
5 -x,-y,-z
6 -x,y,z
7 x,-y,z
8 x,y,-z
9 x+1/2,y+1/2,z
10 x+1/2,-y+1/2,-z
11 -x+1/2,y+1/2,-z
12 -x+1/2,-y+1/2,z
13 -x+1/2,-y+1/2,-z
14 -x+1/2,y+1/2,z
15 x+1/2,-y+1/2,z
16 x+1/2,y+1/2,-z
 
loop_
_atom_site_label
_atom_site_type_symbol
_atom_site_symmetry_multiplicity
_atom_site_Wyckoff_label
_atom_site_fract_x
_atom_site_fract_y
_atom_site_fract_z
_atom_site_occupancy
_atom_site_fract_symmform
Si1 Si   2 a 0.00000 0.00000 0.00000 1.00000 0,0,0  
Si2 Si   4 j 0.00000 0.34337 0.50000 1.00000 0,Dy,0 
N1  N    4 h 0.25857 0.00000 0.50000 1.00000 Dx,0,0 
N2  N    4 i 0.00000 0.22701 0.00000 1.00000 0,Dy,0 
 
# end of cif
