# Supplementary material for: 29Si NMR Chemical Shifts in Crystalline and Amorphous Silicon Nitrides
Source: Materials (Basel). 2018 Sep 7;11(9):1646. doi: 10.3390/ma11091646 (PMC6164960; doi:10.3390/ma11091646)
Supplement: Supplementary file 1 [file materials-11-01646-s001.zip › SI_Si3N4/wII.cif]

# CIF file created by FINDSYM, version 6.0

data_findsym-output
_audit_creation_method FINDSYM
 
_cell_length_a    6.4870200000
_cell_length_b    6.4870200000
_cell_length_c    6.4870200000
_cell_angle_alpha 90.0000000000
_cell_angle_beta  90.0000000000
_cell_angle_gamma 90.0000000000
_cell_volume      272.9830681809
 
_symmetry_space_group_name_H-M "I -4 3 d"
_symmetry_Int_Tables_number 220
_space_group.reference_setting '220:I -4bd 2c 3'
_space_group.transform_Pp_abc a,b,c;0,0,0
 
loop_
_space_group_symop_id
_space_group_symop_operation_xyz
1 x,y,z
2 x,-y,-z+1/2
3 -x+1/2,y,-z
4 -x,-y+1/2,z
5 y,z,x
6 y,-z,-x+1/2
7 -y+1/2,z,-x
8 -y,-z+1/2,x
9 z,x,y
10 z,-x,-y+1/2
11 -z+1/2,x,-y
12 -z,-x+1/2,y
13 y+1/4,x+1/4,z+1/4
14 y+1/4,-x+3/4,-z+1/4
15 -y+1/4,x+1/4,-z+3/4
16 -y+3/4,-x+1/4,z+1/4
17 x+1/4,z+1/4,y+1/4
18 x+1/4,-z+3/4,-y+1/4
19 -x+1/4,z+1/4,-y+3/4
20 -x+3/4,-z+1/4,y+1/4
21 z+1/4,y+1/4,x+1/4
22 z+1/4,-y+3/4,-x+1/4
23 -z+1/4,y+1/4,-x+3/4
24 -z+3/4,-y+1/4,x+1/4
25 x+1/2,y+1/2,z+1/2
26 x+1/2,-y+1/2,-z
27 -x,y+1/2,-z+1/2
28 -x+1/2,-y,z+1/2
29 y+1/2,z+1/2,x+1/2
30 y+1/2,-z+1/2,-x
31 -y,z+1/2,-x+1/2
32 -y+1/2,-z,x+1/2
33 z+1/2,x+1/2,y+1/2
34 z+1/2,-x+1/2,-y
35 -z,x+1/2,-y+1/2
36 -z+1/2,-x,y+1/2
37 y+3/4,x+3/4,z+3/4
38 y+3/4,-x+1/4,-z+3/4
39 -y+3/4,x+3/4,-z+1/4
40 -y+1/4,-x+3/4,z+3/4
41 x+3/4,z+3/4,y+3/4
42 x+3/4,-z+1/4,-y+3/4
43 -x+3/4,z+3/4,-y+1/4
44 -x+1/4,-z+3/4,y+3/4
45 z+3/4,y+3/4,x+3/4
46 z+3/4,-y+1/4,-x+3/4
47 -z+3/4,y+3/4,-x+1/4
48 -z+1/4,-y+3/4,x+3/4
 
loop_
_atom_site_label
_atom_site_type_symbol
_atom_site_symmetry_multiplicity
_atom_site_Wyckoff_label
_atom_site_fract_x
_atom_site_fract_y
_atom_site_fract_z
_atom_site_occupancy
_atom_site_fract_symmform
Si1 Si  12 a 0.37500 0.00000 0.25000 1.00000 0,0,0    
N1  N   16 c 0.21862 0.21862 0.21862 1.00000 Dx,Dx,Dx 
 
# end of cif
